# Supplementary material for: Molecular Subtyping of Cancer Based on Robust Graph Neural Network and Multi-Omics Data Integration
Source: Front Genet. 2022 May 13;13:884028. doi: 10.3389/fgene.2022.884028 (PMC9137453; doi:10.3389/fgene.2022.884028)
Supplement: Supplementary file 1 [file Table2.XLSX]

## Sheet: CIN
ID	Description	GeneRatio	BgRatio	pvalue	p.adjust	qvalue	geneID	Count
GO:0045777	positive regulation of blood pressure	2/21	34/18862	0.00064823	0.190062	0.150713	50848/55450	2
GO:0060249	anatomical structure homeostasis	4/21	466/18862	0.00157618	0.190062	0.150713	23381/50848/10518/898	4
GO:0042593	glucose homeostasis	3/21	229/18862	0.00199857	0.190062	0.150713	55450/51094/54097	3
GO:0033500	carbohydrate homeostasis	3/21	230/18862	0.00202354	0.190062	0.150713	55450/51094/54097	3
GO:1900076	regulation of cellular response to insulin stimulus	2/21	66/18862	0.00242592	0.190062	0.150713	51094/79837	2
GO:0046626	regulation of insulin receptor signaling pathway	2/21	69/18862	0.00264792	0.190062	0.150713	51094/79837	2
GO:0030258	lipid modification	3/21	270/18862	0.00318746	0.190062	0.150713	10005/51094/79837	3
GO:0019395	fatty acid oxidation	2/21	105/18862	0.00601597	0.190062	0.150713	10005/51094	2
GO:1904029	regulation of cyclin-dependent protein kinase activity	2/21	105/18862	0.00601597	0.190062	0.150713	55450/898	2
GO:0034440	lipid oxidation	2/21	110/18862	0.0065834	0.190062	0.150713	10005/51094	2
GO:0010906	regulation of glucose metabolic process	2/21	119/18862	0.00766386	0.190062	0.150713	5509/51094	2
GO:0006631	fatty acid metabolic process	3/21	392/18862	0.00897174	0.190062	0.150713	10005/22880/51094	3
GO:0008286	insulin receptor signaling pathway	2/21	143/18862	0.0109064	0.190062	0.150713	51094/79837	2
GO:0010675	regulation of cellular carbohydrate metabolic process	2/21	144/18862	0.0110526	0.190062	0.150713	5509/51094	2
GO:0009411	response to UV	2/21	146/18862	0.0113477	0.190062	0.150713	90313/23596	2
GO:0051017	actin filament bundle assembly	2/21	154/18862	0.0125626	0.190062	0.150713	50848/83715	2
GO:0009314	response to radiation	3/21	447/18862	0.0128028	0.190062	0.150713	50848/90313/23596	3
GO:0061572	actin filament bundle organization	2/21	158/18862	0.0131907	0.190062	0.150713	50848/83715	2
GO:0043467	regulation of generation of precursor metabolites and energy	2/21	160/18862	0.0135098	0.190062	0.150713	23596/5509	2
GO:0000723	telomere maintenance	2/21	161/18862	0.0136706	0.190062	0.150713	23381/898	2
GO:0032200	telomere organization	2/21	174/18862	0.015837	0.190062	0.150713	23381/898	2
GO:0008217	regulation of blood pressure	2/21	177/18862	0.0163567	0.190062	0.150713	50848/55450	2
GO:0006109	regulation of carbohydrate metabolic process	2/21	206/18862	0.0217492	0.190062	0.150713	5509/51094	2
GO:0030073	insulin secretion	2/21	207/18862	0.0219467	0.190062	0.150713	55450/54097	2
GO:0006006	glucose metabolic process	2/21	210/18862	0.022544	0.190062	0.150713	5509/51094	2
GO:0072330	monocarboxylic acid biosynthetic process	2/21	224/18862	0.02542	0.190062	0.150713	10005/51094	2
GO:0032869	cellular response to insulin stimulus	2/21	226/18862	0.0258426	0.190062	0.150713	51094/79837	2
GO:0030072	peptide hormone secretion	2/21	247/18862	0.0304521	0.190062	0.150713	55450/54097	2
GO:0019318	hexose metabolic process	2/21	250/18862	0.0311357	0.190062	0.150713	5509/51094	2
GO:1901617	organic hydroxy compound biosynthetic process	2/21	251/18862	0.031365	0.190062	0.150713	10005/23596	2
GO:0001894	tissue homeostasis	2/21	260/18862	0.0334587	0.190062	0.150713	50848/10518	2
GO:0033673	negative regulation of kinase activity	2/21	267/18862	0.0351247	0.190062	0.150713	55450/79837	2
GO:0005996	monosaccharide metabolic process	2/21	272/18862	0.0363343	0.190062	0.150713	5509/51094	2
GO:0033044	regulation of chromosome organization	2/21	273/18862	0.0365782	0.190062	0.150713	23381/22880	2
GO:0015980	energy derivation by oxidation of organic compounds	2/21	278/18862	0.0378073	0.190062	0.150713	23596/5509	2
GO:0032868	response to insulin	2/21	278/18862	0.0378073	0.190062	0.150713	51094/79837	2
GO:0044262	cellular carbohydrate metabolic process	2/21	288/18862	0.0403131	0.190062	0.150713	5509/51094	2
GO:0034976	response to endoplasmic reticulum stress	2/21	296/18862	0.0423627	0.190062	0.150713	26232/84216	2
GO:0051348	negative regulation of transferase activity	2/21	296/18862	0.0423627	0.190062	0.150713	55450/79837	2
GO:0046879	hormone secretion	2/21	302/18862	0.0439256	0.191312	0.151705	55450/54097	2
GO:0009914	hormone transport	2/21	312/18862	0.0465784	0.194838	0.154501	55450/54097	2
GO:0009416	response to light stimulus	2/21	319/18862	0.0484703	0.194838	0.154501	90313/23596	2

## Sheet: EBV
ID	Description	GeneRatio	BgRatio	pvalue	p.adjust	qvalue	geneID	Count
GO:0060271	cilium assembly	2/10	388/18862	0.0170277	0.098278	0.0560877	9657/10257	2
GO:0044782	cilium organization	2/10	409/18862	0.0188111	0.098278	0.0560877	9657/10257	2
GO:0023061	signal release	2/10	475/18862	0.0249107	0.0984564	0.0561894	57586/10257	2
hsa05168	Herpes simplex virus 1 infection	3/4	495/8112	0.00086256	0.0267394	0.0172512	7554/598/90649	3

## Sheet: MSI
ID	Description	GeneRatio	BgRatio	pvalue	p.adjust	qvalue	geneID	Count
GO:0070507	regulation of microtubule cytoskeleton organization	2/17	137/18862	0.00663144	0.18864	0.148474	10039/220134	2
GO:0000723	telomere maintenance	2/17	161/18862	0.00905292	0.18864	0.148474	10039/5889	2
GO:0007626	locomotory behavior	2/17	161/18862	0.00905292	0.18864	0.148474	56924/2906	2
GO:0032200	telomere organization	2/17	174/18862	0.0105065	0.18864	0.148474	10039/5889	2
GO:0043123	positive regulation of I-kappaB kinase/NF-kappaB signaling	2/17	182/18862	0.0114493	0.18864	0.148474	497661/142678	2
GO:0032886	regulation of microtubule-based process	2/17	227/18862	0.0174123	0.18864	0.148474	10039/220134	2
GO:0043122	regulation of I-kappaB kinase/NF-kappaB signaling	2/17	244/18862	0.0199448	0.18864	0.148474	497661/142678	2
GO:0006302	double-strand break repair	2/17	268/18862	0.0237679	0.18864	0.148474	10039/5889	2
GO:0007249	I-kappaB kinase/NF-kappaB signaling	2/17	282/18862	0.0261277	0.18864	0.148474	497661/142678	2
GO:0006310	DNA recombination	2/17	299/18862	0.0291172	0.18864	0.148474	10039/5889	2
GO:0007059	chromosome segregation	2/17	337/18862	0.036271	0.18864	0.148474	220134/5889	2

## Sheet: GS
ID	Description	GeneRatio	BgRatio	pvalue	p.adjust	qvalue	geneID	Count
GO:0019395	fatty acid oxidation	4/19	105/18862	3.29523e-06	0.000647952	0.000494141	23417/55268/8660/5264	4
GO:0009062	fatty acid catabolic process	4/19	106/18862	3.42227e-06	0.000647952	0.000494141	23417/55268/8660/5264	4
GO:0034440	lipid oxidation	4/19	110/18862	3.96705e-06	0.000647952	0.000494141	23417/55268/8660/5264	4
GO:0072329	monocarboxylic acid catabolic process	4/19	131/18862	7.94398e-06	0.000973138	0.000742135	23417/55268/8660/5264	4
GO:0006635	fatty acid beta-oxidation	3/19	75/18862	5.58911e-05	0.00547733	0.00417713	23417/55268/8660	3
GO:0044242	cellular lipid catabolic process	4/19	230/18862	7.22932e-05	0.00590394	0.00450247	23417/55268/8660/5264	4
GO:0046395	carboxylic acid catabolic process	4/19	243/18862	8.94572e-05	0.00613446	0.00467826	23417/55268/8660/5264	4
GO:0046321	positive regulation of fatty acid oxidation	2/19	15/18862	0.000100154	0.00613446	0.00467826	23417/8660	2
GO:0016054	organic acid catabolic process	4/19	258/18862	0.000112755	0.00613886	0.00468163	23417/55268/8660/5264	4
GO:0030258	lipid modification	4/19	270/18862	0.000134348	0.00658306	0.00502038	23417/55268/8660/5264	4
GO:0031998	regulation of fatty acid beta-oxidation	2/19	20/18862	0.000180688	0.00804884	0.00613821	23417/8660	2
GO:0016042	lipid catabolic process	4/19	340/18862	0.000324524	0.0132514	0.0101058	23417/55268/8660/5264	4
GO:0046320	regulation of fatty acid oxidation	2/19	33/18862	0.000498218	0.018779	0.0143212	23417/8660	2
GO:0006631	fatty acid metabolic process	4/19	392/18862	0.000555951	0.0194583	0.0148393	23417/55268/8660/5264	4
GO:0045923	positive regulation of fatty acid metabolic process	2/19	38/18862	0.000661358	0.0216044	0.0164759	23417/8660	2
GO:0044282	small molecule catabolic process	4/19	431/18862	0.000793511	0.0243013	0.0185327	23417/55268/8660/5264	4
GO:0050994	regulation of lipid catabolic process	2/19	60/18862	0.00164332	0.0473662	0.0361224	23417/8660	2
GO:0006625	protein targeting to peroxisome	2/19	68/18862	0.00210483	0.0515684	0.0393272	23417/5264	2
GO:0072662	protein localization to peroxisome	2/19	68/18862	0.00210483	0.0515684	0.0393272	23417/5264	2
GO:0072663	establishment of protein localization to peroxisome	2/19	68/18862	0.00210483	0.0515684	0.0393272	23417/5264	2
GO:0043574	peroxisomal transport	2/19	72/18862	0.00235604	0.0549743	0.0419246	23417/5264	2
GO:0007031	peroxisome organization	2/19	84/18862	0.00319026	0.0710557	0.0541886	23417/5264	2
GO:0019217	regulation of fatty acid metabolic process	2/19	98/18862	0.00431343	0.0918949	0.070081	23417/8660	2
GO:0010906	regulation of glucose metabolic process	2/19	119/18862	0.00629207	0.128463	0.0979686	23417/8660	2
GO:0062013	positive regulation of small molecule metabolic process	2/19	141/18862	0.00872962	0.14893	0.113577	23417/8660	2
GO:0006720	isoprenoid metabolic process	2/19	143/18862	0.00896919	0.14893	0.113577	1382/5264	2
GO:0010675	regulation of cellular carbohydrate metabolic process	2/19	144/18862	0.00909008	0.14893	0.113577	23417/8660	2
GO:0006605	protein targeting	3/19	441/18862	0.00931011	0.14893	0.113577	4641/23417/5264	3
GO:0045834	positive regulation of lipid metabolic process	2/19	150/18862	0.00983079	0.14893	0.113577	23417/8660	2
GO:0043467	regulation of generation of precursor metabolites and energy	2/19	160/18862	0.0111233	0.1514	0.115461	8660/55847	2
GO:0010565	regulation of cellular ketone metabolic process	2/19	185/18862	0.0146629	0.165959	0.126563	23417/8660	2
GO:0006109	regulation of carbohydrate metabolic process	2/19	206/18862	0.0179642	0.165959	0.126563	23417/8660	2
GO:0006006	glucose metabolic process	2/19	210/18862	0.0186259	0.165959	0.126563	23417/8660	2
GO:0048588	developmental cell growth	2/19	222/18862	0.0206723	0.165959	0.126563	3275/1382	2
GO:0032869	cellular response to insulin stimulus	2/19	226/18862	0.0213747	0.165959	0.126563	4641/8660	2
GO:0019318	hexose metabolic process	2/19	250/18862	0.0257951	0.165959	0.126563	23417/8660	2
GO:0042180	cellular ketone metabolic process	2/19	254/18862	0.0265655	0.165959	0.126563	23417/8660	2
GO:0033673	negative regulation of kinase activity	2/19	267/18862	0.0291338	0.165959	0.126563	9467/8660	2
GO:0005996	monosaccharide metabolic process	2/19	272/18862	0.0301474	0.16598	0.12658	23417/8660	2
GO:0015980	energy derivation by oxidation of organic compounds	2/19	278/18862	0.0313824	0.16707	0.127411	8660/55847	2
GO:0032868	response to insulin	2/19	278/18862	0.0313824	0.16707	0.127411	4641/8660	2
GO:0044262	cellular carbohydrate metabolic process	2/19	288/18862	0.0334853	0.16707	0.127411	23417/8660	2
GO:0051348	negative regulation of transferase activity	2/19	296/18862	0.0352069	0.16707	0.127411	9467/8660	2
GO:0090305	nucleic acid phosphodiester bond hydrolysis	2/19	305/18862	0.0371847	0.16707	0.127411	196513/57523	2
GO:0051222	positive regulation of protein transport	2/19	312/18862	0.0387526	0.16707	0.127411	4641/8660	2
GO:0071375	cellular response to peptide hormone stimulus	2/19	325/18862	0.0417313	0.170525	0.130046	4641/8660	2
GO:1904951	positive regulation of establishment of protein localization	2/19	328/18862	0.0424308	0.170525	0.130046	4641/8660	2
GO:0048545	response to steroid hormone	2/19	330/18862	0.0428997	0.170901	0.130333	3275/249	2
hsa04146	Peroxisome	2/6	82/8112	0.00147482	0.0353957	0.0217342	23417/5264	2
hsa04152	AMPK signaling pathway	2/6	120/8112	0.00313122	0.0375746	0.0230721	23417/8660	2
