# Supplementary material for: Molecular Subtyping of Cancer Based on Robust Graph Neural Network and Multi-Omics Data Integration
Source: Front Genet. 2022 May 13;13:884028. doi: 10.3389/fgene.2022.884028 (PMC9137453; doi:10.3389/fgene.2022.884028)
Supplement: Supplementary file 2 [file Table1.XLSX]

## Sheet: ER+
ID	Description	GeneRatio	BgRatio	pvalue	p.adjust	qvalue	geneID	Count
GO:2000644	regulation of receptor catabolic process	2/24	11/18862	8.47441e-05	0.0499394	0.0344562	20/29116	2
GO:0032799	low-density lipoprotein receptor particle metabolic process	2/24	14/18862	0.000139886	0.0499394	0.0344562	20/29116	2
GO:0032802	low-density lipoprotein particle receptor catabolic process	2/24	14/18862	0.000139886	0.0499394	0.0344562	20/29116	2
GO:0060065	uterus development	2/24	18/18862	0.000234463	0.0627775	0.043314	2099/2625	2
GO:0030518	intracellular steroid hormone receptor signaling pathway	3/24	113/18862	0.000386592	0.0721709	0.049795	2099/4250/57178	3
GO:0021884	forebrain neuron development	2/24	25/18862	0.000457238	0.0721709	0.049795	6092/57178	2
GO:0033598	mammary gland epithelial cell proliferation	2/24	26/18862	0.000494956	0.0721709	0.049795	2099/2625	2
GO:0043401	steroid hormone mediated signaling pathway	3/24	134/18862	0.000636146	0.0721709	0.049795	2099/4250/57178	3
GO:0110110	positive regulation of animal organ morphogenesis	2/24	30/18862	0.000660424	0.0721709	0.049795	2625/6092	2
GO:0003180	aortic valve morphogenesis	2/24	31/18862	0.000705423	0.0721709	0.049795	2625/6092	2
GO:0048545	response to steroid hormone	4/24	330/18862	0.000741251	0.0721709	0.049795	2099/20/4250/57178	4
GO:0032386	regulation of intracellular transport	4/24	350/18862	0.000923095	0.072429	0.0499731	20/55696/5366/128637	4
GO:0003176	aortic valve development	2/24	36/18862	0.00095203	0.072429	0.0499731	2625/6092	2
GO:0032801	receptor catabolic process	2/24	36/18862	0.00095203	0.072429	0.0499731	20/29116	2
GO:0042493	response to drug	4/24	359/18862	0.00101441	0.072429	0.0499731	2625/20/55696/1728	4
GO:0030521	androgen receptor signaling pathway	2/24	40/18862	0.00117505	0.077764	0.0536541	4250/57178	2
GO:1905314	semi-lunar valve development	2/24	41/18862	0.00123435	0.077764	0.0536541	2625/6092	2
GO:0022602	ovulation cycle process	2/24	43/18862	0.00135718	0.0807523	0.0557159	2099/6092	2
GO:0048146	positive regulation of fibroblast proliferation	2/24	46/18862	0.00155196	0.0874813	0.0603586	2099/57178	2
GO:0021879	forebrain neuron differentiation	2/24	49/18862	0.00175928	0.0880264	0.0607347	6092/57178	2
GO:0009755	hormone-mediated signaling pathway	3/24	193/18862	0.00182205	0.0880264	0.0607347	2099/4250/57178	3
GO:0071383	cellular response to steroid hormone stimulus	3/24	201/18862	0.00204576	0.0880264	0.0607347	2099/4250/57178	3
GO:0002720	positive regulation of cytokine production involved in immune response	2/24	53/18862	0.00205508	0.0880264	0.0607347	2625/2867	2
GO:0003179	heart valve morphogenesis	2/24	53/18862	0.00205508	0.0880264	0.0607347	2625/6092	2
GO:0021872	forebrain generation of neurons	2/24	56/18862	0.00229135	0.0880264	0.0607347	6092/57178	2
GO:0045747	positive regulation of Notch signaling pathway	2/24	57/18862	0.00237283	0.0880264	0.0607347	6092/57178	2
GO:0008406	gonad development	3/24	212/18862	0.00238031	0.0880264	0.0607347	2099/2625/6092	3
GO:0045137	development of primary sexual characteristics	3/24	217/18862	0.00254296	0.0880264	0.0607347	2099/2625/6092	3
GO:0042445	hormone metabolic process	3/24	218/18862	0.0025763	0.0880264	0.0607347	2099/2625/5046	3
GO:0032388	positive regulation of intracellular transport	3/24	219/18862	0.0026099	0.0880264	0.0607347	55696/5366/128637	3
GO:0045444	fat cell differentiation	3/24	221/18862	0.00267793	0.0880264	0.0607347	2625/9658/2867	3
GO:0003170	heart valve development	2/24	61/18862	0.0027123	0.0880264	0.0607347	2625/6092	2
GO:1905330	regulation of morphogenesis of an epithelium	2/24	61/18862	0.0027123	0.0880264	0.0607347	2099/2625	2
GO:0042698	ovulation cycle	2/24	62/18862	0.00280054	0.0882169	0.0608661	2099/6092	2
GO:0061180	mammary gland epithelium development	2/24	63/18862	0.00289011	0.0884375	0.0610184	2099/2625	2
GO:0003281	ventricular septum development	2/24	64/18862	0.00298103	0.0886857	0.0611896	2625/6092	2
GO:0097305	response to alcohol	3/24	233/18862	0.00310926	0.0900006	0.0620968	2625/20/1728	3
GO:0003007	heart morphogenesis	3/24	239/18862	0.00334007	0.0941372	0.064951	2625/6092/57178	3
GO:0043627	response to estrogen	2/24	71/18862	0.00365466	0.100362	0.0692461	2099/2625	2
GO:0007548	sex differentiation	3/24	262/18862	0.0043215	0.115708	0.079834	2099/2625/6092	3
GO:0048145	regulation of fibroblast proliferation	2/24	79/18862	0.00450319	0.116531	0.0804019	2099/57178	2
GO:0048144	fibroblast proliferation	2/24	80/18862	0.00461508	0.116531	0.0804019	2099/57178	2
GO:0021954	central nervous system neuron development	2/24	81/18862	0.00472826	0.116531	0.0804019	6092/57178	2
GO:0001656	metanephros development	2/24	82/18862	0.00484271	0.116531	0.0804019	2625/6092	2
GO:0030522	intracellular receptor signaling pathway	3/24	274/18862	0.00489627	0.116531	0.0804019	2099/4250/57178	3
GO:0002718	regulation of cytokine production involved in immune response	2/24	84/18862	0.00507545	0.11817	0.0815324	2625/2867	2
GO:0001657	ureteric bud development	2/24	86/18862	0.00531327	0.118774	0.081949	2625/6092	2
GO:0072163	mesonephric epithelium development	2/24	87/18862	0.00543408	0.118774	0.081949	2625/6092	2
GO:0072164	mesonephric tubule development	2/24	87/18862	0.00543408	0.118774	0.081949	2625/6092	2
GO:0045582	positive regulation of T cell differentiation	2/24	88/18862	0.00555615	0.119013	0.0821141	2625/57178	2
GO:0001823	mesonephros development	2/24	91/18862	0.00592991	0.121823	0.0840528	2625/6092	2
GO:0002367	cytokine production involved in immune response	2/24	93/18862	0.00618533	0.121823	0.0840528	2625/2867	2
GO:0008585	female gonad development	2/24	93/18862	0.00618533	0.121823	0.0840528	2099/6092	2
GO:0042632	cholesterol homeostasis	2/24	94/18862	0.0063149	0.121823	0.0840528	20/29116	2
GO:0055092	sterol homeostasis	2/24	95/18862	0.00644572	0.121823	0.0840528	20/29116	2
GO:0060840	artery development	2/24	95/18862	0.00644572	0.121823	0.0840528	6092/57178	2
GO:0003279	cardiac septum development	2/24	96/18862	0.00657777	0.121823	0.0840528	2625/6092	2
GO:0046545	development of primary female sexual characteristics	2/24	97/18862	0.00671105	0.121823	0.0840528	2099/6092	2
GO:0060191	regulation of lipase activity	2/24	97/18862	0.00671105	0.121823	0.0840528	2099/5046	2
GO:0002702	positive regulation of production of molecular mediator of immune response	2/24	99/18862	0.00698131	0.124616	0.0859804	2625/2867	2
GO:0045621	positive regulation of lymphocyte differentiation	2/24	101/18862	0.00725647	0.127405	0.0879041	2625/57178	2
GO:0001655	urogenital system development	3/24	320/18862	0.00751863	0.12812	0.088398	2099/2625/6092	3
GO:0007200	phospholipase C-activating G protein-coupled receptor signaling pathway	2/24	103/18862	0.0075365	0.12812	0.088398	2099/4987	2
GO:0002526	acute inflammatory response	2/24	107/18862	0.00811108	0.133972	0.0924352	2625/2867	2
GO:0008593	regulation of Notch signaling pathway	2/24	108/18862	0.00825773	0.133972	0.0924352	6092/57178	2
GO:0046660	female sex differentiation	2/24	111/18862	0.00870486	0.133972	0.0924352	2099/6092	2
GO:0003231	cardiac ventricle development	2/24	114/18862	0.00916267	0.133972	0.0924352	2625/6092	2
GO:0003206	cardiac chamber morphogenesis	2/24	115/18862	0.00931764	0.133972	0.0924352	2625/6092	2
GO:0042552	myelination	2/24	124/18862	0.0107649	0.133972	0.0924352	8537/20	2
GO:0050727	regulation of inflammatory response	3/24	366/18862	0.0108405	0.133972	0.0924352	2099/2625/2867	3
GO:0032355	response to estradiol	2/24	125/18862	0.0109315	0.133972	0.0924352	2099/1728	2
GO:0007272	ensheathment of neurons	2/24	126/18862	0.0110992	0.133972	0.0924352	8537/20	2
GO:0008366	axon ensheathment	2/24	126/18862	0.0110992	0.133972	0.0924352	8537/20	2
GO:0045471	response to ethanol	2/24	126/18862	0.0110992	0.133972	0.0924352	2625/1728	2
GO:0072073	kidney epithelium development	2/24	131/18862	0.011955	0.133972	0.0924352	2625/6092	2
GO:0030879	mammary gland development	2/24	132/18862	0.0121296	0.133972	0.0924352	2099/2625	2
GO:0042176	regulation of protein catabolic process	3/24	383/18862	0.0122527	0.133972	0.0924352	20/25837/29116	3
GO:0008584	male gonad development	2/24	134/18862	0.0124821	0.133972	0.0924352	2099/2625	2
GO:0046546	development of primary male sexual characteristics	2/24	135/18862	0.01266	0.133972	0.0924352	2099/2625	2
GO:0048608	reproductive structure development	3/24	405/18862	0.0142317	0.133972	0.0924352	2099/2625/6092	3
GO:0001764	neuron migration	2/24	145/18862	0.0145002	0.133972	0.0924352	2625/57178	2
GO:0061458	reproductive system development	3/24	408/18862	0.0145149	0.133972	0.0924352	2099/2625/6092	3
GO:0002700	regulation of production of molecular mediator of immune response	2/24	146/18862	0.0146903	0.133972	0.0924352	2625/2867	2
GO:0045580	regulation of T cell differentiation	2/24	146/18862	0.0146903	0.133972	0.0924352	2625/57178	2
GO:0003205	cardiac chamber development	2/24	151/18862	0.0156568	0.133972	0.0924352	2625/6092	2
GO:0009100	glycoprotein metabolic process	3/24	421/18862	0.0157796	0.133972	0.0924352	20/5046/266722	3
GO:0046661	male sex differentiation	2/24	153/18862	0.0160509	0.133972	0.0924352	2099/2625	2
GO:1902107	positive regulation of leukocyte differentiation	2/24	154/18862	0.0162496	0.133972	0.0924352	2625/57178	2
GO:1903708	positive regulation of hemopoiesis	2/24	154/18862	0.0162496	0.133972	0.0924352	2625/57178	2
GO:0010975	regulation of neuron projection development	3/24	428/18862	0.0164858	0.133972	0.0924352	2625/6092/29116	3
GO:0044106	cellular amine metabolic process	2/24	158/18862	0.0170549	0.133972	0.0924352	2625/1728	2
GO:0055088	lipid homeostasis	2/24	162/18862	0.0178769	0.133972	0.0924352	20/29116	2
GO:0009308	amine metabolic process	2/24	163/18862	0.0180851	0.133972	0.0924352	2625/1728	2
GO:0071772	response to BMP	2/24	167/18862	0.018928	0.133972	0.0924352	2625/5046	2
GO:0071773	cellular response to BMP stimulus	2/24	167/18862	0.018928	0.133972	0.0924352	2625/5046	2
GO:0043112	receptor metabolic process	2/24	168/18862	0.0191413	0.133972	0.0924352	20/29116	2
GO:0045619	regulation of lymphocyte differentiation	2/24	175/18862	0.0206629	0.133972	0.0924352	2625/57178	2
GO:0051897	positive regulation of protein kinase B signaling	2/24	175/18862	0.0206629	0.133972	0.0924352	2099/2625	2
GO:2000027	regulation of animal organ morphogenesis	2/24	176/18862	0.0208843	0.133972	0.0924352	2625/6092	2
GO:0021953	central nervous system neuron differentiation	2/24	178/18862	0.0213302	0.133972	0.0924352	6092/57178	2
GO:0090316	positive regulation of intracellular protein transport	2/24	179/18862	0.0215546	0.133972	0.0924352	55696/5366	2
GO:0007219	Notch signaling pathway	2/24	186/18862	0.0231533	0.133972	0.0924352	6092/57178	2
GO:0043523	regulation of neuron apoptotic process	2/24	197/18862	0.0257618	0.133972	0.0924352	2625/1728	2
GO:0002221	pattern recognition receptor signaling pathway	2/24	208/18862	0.028485	0.133972	0.0924352	2099/2867	2
GO:0006338	chromatin remodeling	2/24	209/18862	0.0287381	0.133972	0.0924352	2099/2625	2
GO:0051650	establishment of vesicle localization	2/24	209/18862	0.0287381	0.133972	0.0924352	55686/128637	2
GO:0050870	positive regulation of T cell activation	2/24	212/18862	0.029503	0.133972	0.0924352	2625/57178	2
GO:0002699	positive regulation of immune effector process	2/24	219/18862	0.0313194	0.133972	0.0924352	2625/2867	2
GO:0051648	vesicle localization	2/24	224/18862	0.0326437	0.133972	0.0924352	55686/128637	2
GO:0045732	positive regulation of protein catabolic process	2/24	225/18862	0.0329112	0.133972	0.0924352	20/29116	2
GO:0051402	neuron apoptotic process	2/24	230/18862	0.0342618	0.133972	0.0924352	2625/1728	2
GO:0021537	telencephalon development	2/24	231/18862	0.0345345	0.133972	0.0924352	6092/57178	2
GO:1903039	positive regulation of leukocyte cell-cell adhesion	2/24	234/18862	0.0353579	0.133972	0.0924352	2625/57178	2
GO:0030217	T cell differentiation	2/24	246/18862	0.0387275	0.137881	0.0951322	2625/57178	2
GO:0051896	regulation of protein kinase B signaling	2/24	247/18862	0.0390138	0.137881	0.0951322	2099/2625	2
GO:0033157	regulation of intracellular protein transport	2/24	248/18862	0.0393008	0.137881	0.0951322	55696/5366	2
GO:0048872	homeostasis of number of cells	2/24	249/18862	0.0395887	0.137881	0.0951322	2625/5366	2
GO:0048863	stem cell differentiation	2/24	251/18862	0.0401669	0.137881	0.0951322	2099/2625	2
GO:1901617	organic hydroxy compound biosynthetic process	2/24	251/18862	0.0401669	0.137881	0.0951322	2625/20	2
GO:1903362	regulation of cellular protein catabolic process	2/24	251/18862	0.0401669	0.137881	0.0951322	20/29116	2
GO:0043491	protein kinase B signaling	2/24	273/18862	0.0467382	0.143879	0.0992707	2099/2625	2
GO:0022409	positive regulation of cell-cell adhesion	2/24	276/18862	0.0476635	0.143879	0.0992707	2625/57178	2
GO:0007411	axon guidance	2/24	277/18862	0.0479734	0.143879	0.0992707	2625/6092	2
GO:0097485	neuron projection guidance	2/24	278/18862	0.0482841	0.143879	0.0992707	2625/6092	2
GO:1902105	regulation of leukocyte differentiation	2/24	279/18862	0.0485955	0.143879	0.0992707	2625/57178	2
GO:0001822	kidney development	2/24	280/18862	0.0489077	0.143879	0.0992707	2625/6092	2
GO:0072593	reactive oxygen species metabolic process	2/24	281/18862	0.0492207	0.143879	0.0992707	5366/1728	2
GO:0016579	protein deubiquitination	2/24	283/18862	0.0498488	0.143879	0.0992707	2099/2625	2
GO:0042063	gliogenesis	2/24	283/18862	0.0498488	0.143879	0.0992707	20/57178	2

## Sheet: HER2+
ID	Description	GeneRatio	BgRatio	pvalue	p.adjust	qvalue	geneID	Count
GO:0008654	phospholipid biosynthetic process	5/24	269/18862	1.93496e-05	0.0136415	0.0104284	93210/79644/3417/84725/1798	5
GO:0006644	phospholipid metabolic process	5/24	419/18862	0.000158385	0.0452698	0.0346072	93210/79644/3417/84725/1798	5
GO:0048709	oligodendrocyte differentiation	3/24	93/18862	0.000217867	0.0452698	0.0346072	2064/11221/79152	3
GO:0006488	dolichol-linked oligosaccharide biosynthetic process	2/24	20/18862	0.000290711	0.0452698	0.0346072	79644/1798	2
GO:0006490	oligosaccharide-lipid intermediate biosynthetic process	2/24	21/18862	0.000321063	0.0452698	0.0346072	79644/1798	2
GO:0043405	regulation of MAP kinase activity	4/24	307/18862	0.000565411	0.0664358	0.0507878	2064/81848/11221/57761	4
GO:0038128	ERBB2 signaling pathway	2/24	32/18862	0.000751867	0.0757237	0.0578881	2064/2886	2
GO:0006066	alcohol metabolic process	4/24	373/18862	0.00116889	0.103008	0.078746	10948/79644/3417/1798	4
GO:0120009	intermembrane lipid transfer	2/24	46/18862	0.00155196	0.121478	0.0928654	10948/84725	2
GO:0120178	steroid hormone biosynthetic process	2/24	49/18862	0.00175928	0.121478	0.0928654	10948/79644	2
GO:0010001	glial cell differentiation	3/24	210/18862	0.00231712	0.121478	0.0928654	2064/11221/79152	3
GO:0072330	monocarboxylic acid biosynthetic process	3/24	224/18862	0.00278203	0.121478	0.0928654	8564/79152/57761	3
GO:0043312	neutrophil degranulation	4/24	485/18862	0.00304878	0.121478	0.0928654	5709/10321/3417/4257	4
GO:0002283	neutrophil activation involved in immune response	4/24	488/18862	0.00311719	0.121478	0.0928654	5709/10321/3417/4257	4
GO:0071900	regulation of protein serine/threonine kinase activity	4/24	492/18862	0.00321003	0.121478	0.0928654	2064/81848/11221/57761	4
GO:0009247	glycolipid biosynthetic process	2/24	67/18862	0.00326178	0.121478	0.0928654	93210/79152	2
GO:0002446	neutrophil mediated immunity	4/24	499/18862	0.00337705	0.121478	0.0928654	5709/10321/3417/4257	4
GO:0042119	neutrophil activation	4/24	500/18862	0.00340138	0.121478	0.0928654	5709/10321/3417/4257	4
GO:0042446	hormone biosynthetic process	2/24	69/18862	0.00345558	0.121478	0.0928654	10948/79644	2
GO:0006469	negative regulation of protein kinase activity	3/24	243/18862	0.00349965	0.121478	0.0928654	81848/11221/57761	3
GO:0042180	cellular ketone metabolic process	3/24	254/18862	0.00396246	0.121478	0.0928654	5709/8564/57761	3
GO:0006487	protein N-linked glycosylation	2/24	74/18862	0.0039631	0.121478	0.0928654	79644/1798	2
GO:0007422	peripheral nervous system development	2/24	74/18862	0.0039631	0.121478	0.0928654	2064/79152	2
GO:0043407	negative regulation of MAP kinase activity	2/24	77/18862	0.00428327	0.123528	0.0944331	81848/11221	2
GO:0070373	negative regulation of ERK1 and ERK2 cascade	2/24	78/18862	0.00439259	0.123528	0.0944331	81848/11221	2
GO:0033673	negative regulation of kinase activity	3/24	267/18862	0.00455566	0.123528	0.0944331	81848/11221/57761	3
GO:0042063	gliogenesis	3/24	283/18862	0.00535641	0.139862	0.106919	2064/11221/79152	3
GO:0051348	negative regulation of transferase activity	3/24	296/18862	0.00606593	0.152731	0.116758	81848/11221/57761	3
GO:0070372	regulation of ERK1 and ERK2 cascade	3/24	301/18862	0.00635316	0.154447	0.11807	2064/81848/11221	3
GO:0043648	dicarboxylic acid metabolic process	2/24	96/18862	0.00657777	0.154578	0.118169	8564/3417	2
GO:0070371	ERK1 and ERK2 cascade	3/24	320/18862	0.00751863	0.167798	0.128275	2064/81848/11221	3
GO:0032496	response to lipopolysaccharide	3/24	326/18862	0.00791136	0.167798	0.128275	8564/11221/4257	3
GO:0046394	carboxylic acid biosynthetic process	3/24	327/18862	0.00797798	0.167798	0.128275	8564/79152/57761	3
GO:0016053	organic acid biosynthetic process	3/24	335/18862	0.008523	0.167798	0.128275	8564/79152/57761	3
GO:0006664	glycolipid metabolic process	2/24	111/18862	0.00870486	0.167798	0.128275	93210/79152	2
GO:1903509	liposaccharide metabolic process	2/24	112/18862	0.00885628	0.167798	0.128275	93210/79152	2
GO:0002237	response to molecule of bacterial origin	3/24	346/18862	0.00930768	0.167798	0.128275	8564/11221/4257	3
GO:0006661	phosphatidylinositol biosynthetic process	2/24	116/18862	0.00947379	0.167798	0.128275	93210/84725	2
GO:0001933	negative regulation of protein phosphorylation	3/24	362/18862	0.0105229	0.167798	0.128275	81848/11221/57761	3
GO:0042552	myelination	2/24	124/18862	0.0107649	0.167798	0.128275	2064/79152	2
GO:0007272	ensheathment of neurons	2/24	126/18862	0.0110992	0.167798	0.128275	2064/79152	2
GO:0008366	axon ensheathment	2/24	126/18862	0.0110992	0.167798	0.128275	2064/79152	2
GO:0034754	cellular hormone metabolic process	2/24	136/18862	0.012839	0.167798	0.128275	10948/79644	2
GO:0045598	regulation of fat cell differentiation	2/24	136/18862	0.012839	0.167798	0.128275	11221/57761	2
GO:0006720	isoprenoid metabolic process	2/24	143/18862	0.0141234	0.167798	0.128275	79644/1798	2
GO:0042326	negative regulation of phosphorylation	3/24	407/18862	0.0144201	0.167798	0.128275	81848/11221/57761	3
GO:0038127	ERBB signaling pathway	2/24	145/18862	0.0145002	0.167798	0.128275	2064/2886	2
GO:0071901	negative regulation of protein serine/threonine kinase activity	2/24	145/18862	0.0145002	0.167798	0.128275	81848/11221	2
GO:0045580	regulation of T cell differentiation	2/24	146/18862	0.0146903	0.167798	0.128275	2064/11221	2
GO:0046467	membrane lipid biosynthetic process	2/24	148/18862	0.0150737	0.167798	0.128275	93210/79152	2
GO:0044106	cellular amine metabolic process	2/24	158/18862	0.0170549	0.167798	0.128275	5709/8564	2
GO:1902652	secondary alcohol metabolic process	2/24	158/18862	0.0170549	0.167798	0.128275	10948/3417	2
GO:0009308	amine metabolic process	2/24	163/18862	0.0180851	0.167798	0.128275	5709/8564	2
GO:0006633	fatty acid biosynthetic process	2/24	168/18862	0.0191413	0.167798	0.128275	79152/57761	2
GO:0006869	lipid transport	3/24	461/18862	0.0200548	0.167798	0.128275	10948/8564/84725	3
GO:0010721	negative regulation of cell development	2/24	174/18862	0.0204425	0.167798	0.128275	81848/11221	2
GO:0045619	regulation of lymphocyte differentiation	2/24	175/18862	0.0206629	0.167798	0.128275	2064/11221	2
GO:0071347	cellular response to interleukin-1	2/24	180/18862	0.02178	0.168636	0.128916	5709/8564	2
GO:0043409	negative regulation of MAPK cascade	2/24	181/18862	0.0220064	0.168636	0.128916	81848/11221	2
GO:0010565	regulation of cellular ketone metabolic process	2/24	185/18862	0.0229219	0.171424	0.131048	5709/57761	2
GO:0046488	phosphatidylinositol metabolic process	2/24	187/18862	0.0233856	0.171424	0.131048	93210/84725	2
GO:0043488	regulation of mRNA stability	2/24	188/18862	0.0236188	0.171424	0.131048	5709/60493	2
GO:0006694	steroid biosynthetic process	2/24	190/18862	0.0240883	0.171424	0.131048	10948/79644	2
GO:0043487	regulation of RNA stability	2/24	198/18862	0.0260046	0.171424	0.131048	5709/60493	2
GO:0046890	regulation of lipid biosynthetic process	2/24	203/18862	0.0272331	0.171424	0.131048	3417/57761	2
GO:0070555	response to interleukin-1	2/24	206/18862	0.0279815	0.171424	0.131048	5709/8564	2
GO:0061013	regulation of mRNA catabolic process	2/24	210/18862	0.0289921	0.171424	0.131048	5709/60493	2
GO:0008406	gonad development	2/24	212/18862	0.029503	0.171424	0.131048	3417/4257	2
GO:0006643	membrane lipid metabolic process	2/24	215/18862	0.030276	0.171424	0.131048	93210/79152	2
GO:0045137	development of primary sexual characteristics	2/24	217/18862	0.0307959	0.171424	0.131048	3417/4257	2
GO:0042445	hormone metabolic process	2/24	218/18862	0.0310572	0.171424	0.131048	10948/79644	2
GO:0045444	fat cell differentiation	2/24	221/18862	0.0318465	0.171424	0.131048	11221/57761	2
GO:0046474	glycerophospholipid biosynthetic process	2/24	227/18862	0.0334488	0.172751	0.132062	93210/84725	2
GO:0044242	cellular lipid catabolic process	2/24	230/18862	0.0342618	0.172751	0.132062	79644/3417	2
GO:0030217	T cell differentiation	2/24	246/18862	0.0387275	0.172751	0.132062	2064/11221	2
GO:0051896	regulation of protein kinase B signaling	2/24	247/18862	0.0390138	0.172751	0.132062	2064/57761	2
GO:0006486	protein glycosylation	2/24	250/18862	0.0398774	0.172751	0.132062	79644/1798	2
GO:0043413	macromolecule glycosylation	2/24	250/18862	0.0398774	0.172751	0.132062	79644/1798	2
GO:0007548	sex differentiation	2/24	262/18862	0.0434048	0.172751	0.132062	3417/4257	2
GO:0070085	glycosylation	2/24	263/18862	0.043704	0.172751	0.132062	79644/1798	2
GO:0045017	glycerolipid biosynthetic process	2/24	266/18862	0.0446061	0.172751	0.132062	93210/84725	2
GO:0043491	protein kinase B signaling	2/24	273/18862	0.0467382	0.176206	0.134703	2064/57761	2
GO:0007411	axon guidance	2/24	277/18862	0.0479734	0.179159	0.136961	2064/2886	2
GO:0015980	energy derivation by oxidation of organic compounds	2/24	278/18862	0.0482841	0.179159	0.136961	3417/5257	2
GO:0097485	neuron projection guidance	2/24	278/18862	0.0482841	0.179159	0.136961	2064/2886	2
GO:1902105	regulation of leukocyte differentiation	2/24	279/18862	0.0485955	0.179371	0.137123	2064/11221	2
hsa00510	N-Glycan biosynthesis	2/11	50/8112	0.00197651	0.0541925	0.0493656	79644/1798	2
hsa00480	Glutathione metabolism	2/11	58/8112	0.00265133	0.0541925	0.0493656	3417/4257	2
hsa05230	Central carbon metabolism in cancer	2/11	70/8112	0.00383929	0.0541925	0.0493656	2064/3417	2
hsa01524	Platinum drug resistance	2/11	73/8112	0.00416865	0.0541925	0.0493656	2064/4257	2
hsa04020	Calcium signaling pathway	2/11	240/8112	0.0402067	0.227703	0.207422	2064/5257	2

## Sheet: TNBC
ID	Description	GeneRatio	BgRatio	pvalue	p.adjust	qvalue	geneID	Count
GO:0042989	sequestering of actin monomers	2/23	10/18862	6.36255e-05	0.0116435	0.00930941	11013/286527	2
GO:0006364	rRNA processing	3/23	228/18862	0.00258194	0.0889135	0.0710899	55813/50628/10813	3
GO:0034660	ncRNA metabolic process	4/23	492/18862	0.00273061	0.0889135	0.0710899	55813/50628/10813/118672	4
GO:0030837	negative regulation of actin filament polymerization	2/23	64/18862	0.00273859	0.0889135	0.0710899	11013/286527	2
GO:0032507	maintenance of protein location in cell	2/23	64/18862	0.00273859	0.0889135	0.0710899	11013/286527	2
GO:0016072	rRNA metabolic process	3/23	238/18862	0.0029152	0.0889135	0.0710899	55813/50628/10813	3
GO:0032272	negative regulation of protein polymerization	2/23	78/18862	0.00403732	0.105547	0.084389	11013/286527	2
GO:0045185	maintenance of protein location	2/23	92/18862	0.00556983	0.120792	0.096578	11013/286527	2
GO:0042254	ribosome biogenesis	3/23	307/18862	0.00594059	0.120792	0.096578	55813/50628/10813	3
GO:0034470	ncRNA processing	3/23	400/18862	0.012235	0.137512	0.109946	55813/50628/10813	3
GO:0031333	negative regulation of protein-containing complex assembly	2/23	139/18862	0.0123266	0.137512	0.109946	11013/286527	2
GO:0051494	negative regulation of cytoskeleton organization	2/23	158/18862	0.0157191	0.137512	0.109946	11013/286527	2
GO:1902904	negative regulation of supramolecular fiber organization	2/23	161/18862	0.0162876	0.137512	0.109946	11013/286527	2
GO:0030833	regulation of actin filament polymerization	2/23	169/18862	0.0178464	0.137512	0.109946	11013/286527	2
GO:0022613	ribonucleoprotein complex biogenesis	3/23	473/18862	0.019118	0.137512	0.109946	55813/50628/10813	3
GO:0008064	regulation of actin polymerization or depolymerization	2/23	185/18862	0.0211463	0.137512	0.109946	11013/286527	2
GO:0030832	regulation of actin filament length	2/23	186/18862	0.0213604	0.137512	0.109946	11013/286527	2
GO:0030041	actin filament polymerization	2/23	188/18862	0.0217915	0.137512	0.109946	11013/286527	2
GO:0051651	maintenance of location in cell	2/23	209/18862	0.0265337	0.15174	0.121322	11013/286527	2
GO:0008154	actin polymerization or depolymerization	2/23	215/18862	0.0279595	0.155048	0.123967	11013/286527	2
GO:0032271	regulation of protein polymerization	2/23	225/18862	0.0304034	0.163642	0.130838	11013/286527	2
GO:0110053	regulation of actin filament organization	2/23	273/18862	0.0432472	0.197203	0.157672	11013/286527	2
GO:0051258	protein polymerization	2/23	294/18862	0.0494058	0.199769	0.159723	11013/286527	2
hsa03008	Ribosome biogenesis in eukaryotes	2/10	109/8112	0.00750371	0.117705	0.0874589	55813/10813	2
